# Supplementary material for: Marine biofilms as reservoirs of antimicrobial bacteria: molecular identification and functional characterization of epibiotic culturable communities from biofouling invertebrates in northern Tunisia
Source: Front Microbiol. 2026 Jun 29;17:1802528. doi: 10.3389/fmicb.2026.1802528 (PMC13357989; doi:10.3389/fmicb.2026.1802528)
Supplement: Supplementary file 1 [file Table_1.XLSX]

## Sheet: Feuille 1
	Molecular identification				Biochemical characterestics				Antimicrobial activity											Enzyme production
Isolates ID	Molecular identification	Accession number	ITS haplotype	Biological samples/ Accession number	Gram	Aspect cellulaire	OX	Cat	St. aureus	E. coli	S. typhy	V. alg	Salmonella	Ps. aerog	Listeria	C. alb	P. larvae	Ps. fluo	V. ang	Lecithinase	Dnase	Lipase	Gelatinase	Cellulase	Chitinase	Amylase	Hemolysis	Resistance profile to antibiotics
FB1	Vibrio owensii	PX928981	H11	Distaplia bermudensis PX396353	G-	Coccobacille	-	-	-	-	-	-	-	-	-	-	-	-	-	-	+	+	-	-	-	+	Alpha	Cox 5, CZD, C, TET, CRO30, ATM, SUL, LVX
FB4	Photobacterium damselae	PX928982	H13	Distaplia bermudensis PX396353	G-	Cocci	+	+	-	-	-	-	-	-	-	-	-	-	-	-	+	+	-	-	-	+	gamma	Cox 5, CZD, C, TET, CRO30, FOS, ATM, SUL, LVX, FOX
FB15	Pseudomonas yamanorum	PX928986	H18	Distaplia bermudensis PX396353	G-	Cocci	-	-	-	-	-	-	-	-	-	-	-	-	-	-	-	-	-	-	-	-	Alpha	Cox 5, TOB 10, C, TIC, TET, CRO30, FOS, LVX, FOX
FB16	Pseudomonas yamanorum	PX928987	H19	Distaplia bermudensis PX396353	G-	Cocci	-	-	-	-	-	-	-	-	-	-	-	-	-	-	-	-	-	-	-	-	Alpha	Cox 5,TOB 10, C, TIC, CRO30, LVX, FOX
FB21	Vibrio barjaei	PX928990	H21	Distaplia bermudensis PX396353	G-	Coccobacille	-	-	-	-	-	-	-	-	-	-	-	-	-	-	-	-	-	-	-	-	Alpha	Cox 5,TOB 10, C, TIC, CRO30, LVX, FOX
FB22	NID	-	-	Distaplia bermudensis PX396353	G-	Cocci	-	-	-	-	-	-	-	-	-	-	-	-	-	-	-	-	-	-	-	-	gamma	Cox 5, CZD, TOB 10, C, TIC, TET, CRO30, FOS, LVX, FOX
FB26	Pseudomonas yamanorum	PX928994	H23	Distaplia bermudensis PX396353	G-	Coccobacille	-	-	-	-	-	-	-	-	-	-	-	-	-	-	-	-	-	-	-	-	Alpha	-
YF1	Vibrio alginolyticus	PX928973	H1	Distaplia bermudensis PX396353	G-	Cocci	+	+	-	+	-	-	-	-	-	-	-	+	-	+	-	+	+	-	-	-	Alpha	Cox 5, CZD, TOB 10, C, TET, CRO30, FOS, ATM, SUL, LVX, FOX
YF3	NID	-	H3	Distaplia bermudensis PX396353	G-	Cocci	-	+	-	+	-	+	+	-	-	-	+	-	-	-	-	-	-	-	-	-	gamma	Cox 5, CZD, TOB 10, C, CRO30, FOS, ATM, SUL, LVX, FOX
YF4	Cobetia amphilecti	PX928975	H4	Distaplia bermudensis PX396353	G-	Cocci	-	+	+	+	+	+	+	-	+	-	+	-	-	-	-	-	+	-	-	-	gamma	TOB 10, C, TIC, TET, LVX, FOX
YF6	NID	-	H5	Distaplia bermudensis PX396353	G-	bacille	+	-	-	-	+	+	-	-	+	-	+	-	-	+	+	+	+	+	-	-	alpha	Cox 5, C, TIC, TET, CRO 30, FOS, LVX, FOX
YF7	NID	-	H6	Distaplia bermudensis PX396353	G-	Coccobacille	-	-	-	-	-	-	-	-	-	-	-	+	-	+	+	-	+	-	-	-	alpha	Cox 5, CZD, C, TIC, CRO30, FOS, ATM, SUL, LVX, FOX
YF9	NID	-	H5	Distaplia bermudensis PX396353	G-	Bacille en amas	-	+	-	-	+	+	+	-	-	-	-	+	-	+	-	-	+	-	-	-	alpha	Cox 5, CZD, TOB 10, C, TIC, CRO30, FOS, ATM, SUL, LVX, FOX
YF10	NID	-	H7	Distaplia bermudensis PX396353	G-	bacille	+	-	+	+	+	+	+	+	+	+	+	+	+	+	-	-	+	+	-	+	gamma	Cox 5, CZD, TOB 10, C, TIC, TET, CRO30, ATM, SUL, LVX, FOX
YF12	NID	-	H5	Distaplia bermudensis PX396353	G-	Coccobacille	+	-	+	+	-	-	+	-	+	-	+	+	-	+	-	+	+	-	-	-	Alpha	Cox 5, CZD, TOB 10, C, CRO30, FOS, ATM, SUL, LVX, FOX
YF16	NID	-	-	Distaplia bermudensis PX396353	G-	Coccobacille	+	+	-	-	-	-	+	-	+	-	-	+	-	+	-	-	+	-	-	+	gamma	TOB 10, C, TIC, TET, CRO30, FOS, SUL, LVX, FOX
YF17	Vreelandella alkaliphila	PX928978	H9	Distaplia bermudensis PX396353	G-	bacille	+	+	+	-	+	+	+	+	+	+	+	+	-	-	-	-	+	+	-	+	Alpha	Cox 5,C, CRO30, ATM, LVX, FOX
YF18	NID	-	-	Distaplia bermudensis PX396353	G-	Coccobacille	-	+	-	-	-	-	-	-	-	-	-	-	-	-	+	-	-	-	-	+	béta	C, TIC, TET, CRO30, LVX, FOX
YF22	NID	-	H26	Distaplia bermudensis PX396353	G-	Coccobacille	-	-	-	-	-	-	-	-	-	-	-	-	-	-	+	+	+	+	-	+	Alpha	Cox 5, CZD, C, TOB 10, TIC, TET, CRO30, ATM, SUL, LVX, FOX
FB2	NID	-	H11	Botrylloides niger	G-	Cocci	+	-	-	-	-	-	-	-	-	-	-	-	-	-	+	+	+	-	-	+	gamma	COX 5, CZD, C, CRO 30, FOS, ATM, SUL, LVX, FOX
FB3	NID	-	H12	Ciona intestinalis	G-	Cocci	+	-	-	-	-	-	-	-	-	-	-	-	-	-	+	+	+	-	-	+	gamma	COX 5, CZD, C, CRO 30, FOS, ATM, SUL, LVX
YF13	NID	-	-	Ciona intestinalis	G-	bacille en chaine	-	+	-	-	-	-	-	-	-	-	-	+	-	-	-	-	+	-	-	+	Alpha	Cox 5, CZD, TOB 10, C, TIC, CRO30, ATM, LVX, FOX
FB5	NID	-	H15	Amphiroa beauvoisii PX392086	G-	Cocci	-	-	-	-	-	-	-	-	-	-	-	-	-	-	-	+	-	-	-	+	gamma	COX 5, CZD, C, CRO 30, FOS, ATM, SUL, LVX
YF21	NID	-	H10	Amphiroa beauvoisii PX392086	G-	Coccobacille	-	-	-	-	-	-	-	-	-	-	-	-	-	-	-	+	+	-	-	-	gamma	Cox 5, CZD, C, TIC, TET, CRO30, FOS, ATM, LVX, FOX
FB6	NID	-	H14	Amphiroa rigida PX392085	G-	Cocci	-	-	-	-	-	-	-	-	-	-	-	-	-	-	-	+	-	-	-	+	gamma	COX 5, CZD, C,TET, CRO 30, FOS, ATM, SUL, LVX
FB7	NID	-	H12	Pectinella magnifica	G-	Coccobacille	+	-	-	-	-	-	-	-	-	-	-	-	-	-	+	+	+	-	-	+	Alpha	COX 5, CZD, C, CRO 30, FOS, ATM, SUL, LVX
FB8	Vibrio mediterranei	PX928983	H15	Pectinella magnifica	G-	Coccobacille	-	+	-	-	-	-	-	-	-	-	-	-	-	-	-	+	-	-	-	+	gamma	Cox 5, CZD, TOB 10, C, TIC, TET, CRO30, FOS, ATM, SUL, LVX, FOX
FB9	NID	-	H15	Patella caerulea	G-	Cocci	-	-	-	-	-	-	-	-	-	-	-	-	-	-	-	-	-	-	-	+	gamma	-
FB10	NID	-	H12	Ecteinascidia turbinata PX396349	G-	Coccobacille	+	+	-	-	-	-	-	-	-	-	-	-	-	-	+	+	+	-	-	+	gamma	COX 5, CZD, C,TET, CRO 30, FOS, ATM, SUL, LVX
FB20	Pseudomonas yamanorum	PX928989	H20	Ecteinascidia turbinata PX396349	G-	Cocci	-	-	-	-	-	-	-	-	-	-	-	-	-	-	-	-	-	-	-	-	gamma	Cox 5,TOB 10, C, TIC, TET, CRO30, FOS, LVX, FOX
FB11	Vibrio alginolyticus	PX928984	H14	Kirchenpaueria pinnata	G-	Cocci	+	+	+	-	-	-	-	-	-	-	-	-	+	-	+	+	+	-	-	+	gamma	COX 5, CZD, C, CRO 30, FOS, ATM, SUL, LVX
FB24	Pseudomonas yamanorum	PX928992	H23	Kirchenpaueria pinnata	G-	Coccobacille	-	-	+	-	-	-	-	-	-	-	-	-	-	-	-	-	-	-	-	-	Alpha	C, TIC, TETE, LVX
YF19	Cytobacillus firmus	PX928979	H26	Kirchenpaueria pinnata	G+	bacille	+	+	-	-	-	-	-	-	-	-	-	+	-	-	+	+	+	-	-	+	gamma	TOB 10, C, TET, CRO30, LVX, FOX
YF20	Halomonas aestuarii	PX928980	H10	Kirchenpaueria pinnata	G-	bacille	+	+	-	-	-	-	-	-	-	-	-	-	-	-	-	-	+	-	-	+	gamma	Cox 5,TOB 10, C, TIC, TET, SUL, LVX, FOX
FB12	NID	-	H16	Actinia fragacea	G-	Coccobacille	-	-	-	-	-	-	-	-	+	-	-	+	-	-	-	-	-	-	-	-	gamma	Cox 5, CZD, TOB 10, C, TIC, TET, CRO30, SUL, LVX, FOX
FB17	NID	-	H19	Actinia fragacea	G-	Cocci	-	-	-	-	-	-	-	-	-	-	-	-	-	-	-	-	-	-	-	-	Alpha	Cox 5,TOB 10, C, TIC, TET, CRO30, LVX, FOX
FB13	Staphylococcus equorum	PX928985	H17	Chondrus crispus	G+	Cocci	-	-	+	+	+	+	-	+	+	-	+	+	+	-	-	-	-	-	-	-	Alpha	Cox 5, CZD, TOB 10, C, TIC, CRO30, FOS, SUL, LVX, FOX
FB19	Staphylococcus equorum	PX928988	H16	Chondrus crispus	G+	Cocci	-	-	-	-	-	-	-	-	+	-	-	-	-	-	-	-	-	-	-	-	Alpha	Cox 5, CZD, TOB 10, C, TIC, TET, CRO30, SUL, LVX, FOX
YF14	Pseudoalteromonas hodoensis	PX928977	H8	Chondrus crispus	G-	Coccobacille	+	-	-	-	-	-	-	-	-	+	-	-	-	-	-	+	-	-	-	-	gamma
FB14	NID	-	-	Sargassum muticum	G-	Cocci	-	-	-	-	-	-	-	-	-	-	-	-	-	-	-	-	-	-	-	-	Alpha	Cox 5, TOB 10, C, TIC, TET, CRO30, LVX, FOX
FB27	NID	-	-	Sargassum muticum	G-	Cocci	-	-	-	-	-	-	-	-	-	-	-	-	-	-	-	-	-	-	-	-	gamma	Cox 5, TOB 10, C, TIC, TET, CRO30, LVX, FOX
YF23	NID	-	H22	Sargassum muticum	G-		-	-	-	-	-	-	-	-	-	-	-	-	-	-	-	-	-	-	-	+	gamma	-
FB18	NID	-	-	Branchioma luctuosum	G-	Coccobacille	-	-	-	-	-	-	-	-	-	-	-	-	-	-	-	-	-	-	-	-	Alpha
YF11	NID	-	-	Branchioma luctuosum	G-	Coccobacille	+	-	+	+	+	+	+	-	-	-	-	-	+	-	-	-	+	+	-	-	Alpha	Cox 5, CZD, TOB 10, C, TET, CRO30, FOS, ATM, SUL, LVX, FOX
FB23	ID	PX928991	H22	Teredo navalis	G-	Coccobacille	-	-	-	-	-	-	-	-	-	-	-	-	-	-	-	-	-	-	-	-	Alpha	TOB 10, C, TIC, TET, CRO30, LVX, FOX
FB25	Staphylococcus warneri	PX928993	H24	Microcosmus squamiger	G+	Cocci	-	-	-	-	-	-	-	-	-	-	-	-	-	-	-	-	-	-	-	-	Alpha	Cox 5, TOB 10, C, TIC, TET, CRO30, FOS, SUL, LVX, FOX
FB29	NID	-	H27	Microcosmus squamiger	G-	Coccobacille	-	-	-	-	-	-	-	-	-	-	-	-	-	-	-	-	-	-	-	-	gamma	C, TET, LVX, FOX
YF8	Vibrio owensii	PX928976	-	Microcosmus squamiger	G-	Coccbacille	-	-	-	-	-	-	-	-	-	-	-	-	-	+	+	-	-	-	-	-	alpha	Cox 5, CZD, C, CRO30, FOS, ATM, SUL, LVX, FOX
FB28	Staphylococcus equorum	PX928995	H25	Coralina caespitosa PX392084	G+	Cocci	-	-	-	-	-	-	-	-	-	-	-	-	-	-	-	-	-	-	-	-	gamma	TOB 10, C, TIC, TET, CRO30, LVX, FOX
YF2	Listeria innocua	PX928974	H2	Coralina caespitosa PX392083	G+	Coccobacille	-	+	+	+	-	+	+	-	-	-	+	-	+	+	-	+	+	-	-	-	alpha	C, TET, LVX
YF5	NID	-	-	Coralina caespitosa PX392083	G-	Coccobacille	-	-	-	-	-	-	-	-	-	-	-	+	-	+	+	-	-	-	-	-	alpha	Cox 5, CZD, TOB 10, C, TIC, CRO30, FOS, ATM, SUL, LVX, FOX
YF15	NID	-	H8	Coralina caespitosa PX392084	G-	Coccobacille	-	-	-	-	-	-	-	-	-	-	-	-	-	-	-	-	+	+	-	+	Alpha	Cox 5, TOB 10, C, TET, CRO30, ATM, LVX, FOX
Legends: NID: Non identified, +: Presence/ Positive, - Absence/ Negative, G-: Gram negative, G+: Gram positive, OX: Oxidase, Cat: Catalase, Indicator strains: Staphylococcus aureus (St, aureus), Escherichia coli (E. coli), Salmonella typhimurium (S.typhy),Vibrio alginolyticus (V.alg), Salmonella spp (Salmonella), Listeria monocytogenes (Listeria), Candida albicans (C.alb), Paenibacillus larvae (P…
